# Supplementary material for: Medical Professional Enhancement Using Explainable Artificial Intelligence in Fetal Cardiac Ultrasound Screening
Source: Biomedicines. 2022 Feb 25;10(3):551. doi: 10.3390/biomedicines10030551 (PMC8945208; doi:10.3390/biomedicines10030551)
Supplement: Supplementary file 1 [file biomedicines-10-00551-s001.zip]

Archive with 13 entries (10 files):
- Biomedicines_supplementary/
- Biomedicines_supplementary/appfigs/
- Biomedicines_supplementary/appfigs/1062_fill.pdf
- Biomedicines_supplementary/appfigs/1_fill.pdf
- Biomedicines_supplementary/jabbrv-ltwa-all.ldf
- Biomedicines_supplementary/jabbrv-ltwa-en.ldf
- Biomedicines_supplementary/jabbrv.sty
- Biomedicines_supplementary/supplementary.pdf
- Biomedicines_supplementary/supplementary.tex
- Biomedicines_supplementary/supplementary_videos/
- Biomedicines_supplementary/supplementary_videos/supplementary_video_S1.mp4
- Biomedicines_supplementary/supplementary_videos/supplementary_video_S2.mp4
- Biomedicines_supplementary/wlscirep.cls
