# Supplementary material for: Medical Professional Enhancement Using Explainable Artificial Intelligence in Fetal Cardiac Ultrasound Screening
Source: Biomedicines. 2022 Feb 25;10(3):551. doi: 10.3390/biomedicines10030551 (PMC8945208; doi:10.3390/biomedicines10030551)
Supplement: Supplementary file 1 [file biomedicines-10-00551-s001.zip › Biomedicines_supplementary/supplementary.tex]

\documentclass[fleqn,10pt]{wlscirep}
\usepackage{algpseudocode,algorithm}
\usepackage{subfig}
\usepackage{amsmath,cases}
\usepackage{lineno}


\renewcommand{\algorithmicrequire}{\textbf{Input:}}
\renewcommand{\algorithmicensure}{\textbf{Output:}}
\title{Medical professional enhancement using explainable artificial intelligence in fetal cardiac ultrasound screening (supplementary)}
\author[1]{\empty}


\begin{abstract}
This paper contains supplementary materials for ``Medical professional enhancement using explainable artificial intelligence in fetal cardiac ultrasound screening''
\end{abstract}
\begin{document}
%\captionsetup[subfigure]{labelformat=empty}%

\flushbottom
%\maketitle
% * <john.hammersley@gmail.com> 2015-02-09T12:07:31.197Z:
%
%  Click the title above to edit the author information and abstract
%
\thispagestyle{empty}
%\setcounter{figure}{0}
%\setcounter{table}{1}
%\renewcommand{\figurename}{Supplementary Figure}
\renewcommand{\tablename}{Supplementary Table}
\renewcommand{\thetable}{S\arabic{table}.}
\renewcommand{\thefigure}{S\arabic{figure}.}

\captionsetup[figure]{labelformat={default},labelsep=space,name={Supplementary Figure}}
\captionsetup[table]{labelfont={bf},labelformat={default},labelsep=space,name={Supplementary Table}}

\begin{figure}[ht]
    \subfloat[Normal]{%
        \includegraphics[clip, width=0.49\columnwidth]{appfigs/1062_fill.pdf}}%
    \subfloat[Tetralogy of Fallot]{%
        \includegraphics[clip, width=0.49\columnwidth]{appfigs/1_fill.pdf}}%
    \caption{{Shapes created from the main-graph chart diagrams.} The green semitransparent areas represent the shapes detected using the Shapely package in Python for the graph chart diagram corresponding to Fig.~3 of the main script. The dots circled in gray correspond to each kernel, and they are connected as the kernel moves as shown in Fig.~3 in the main text.
    If the start and end points are not closed, similar to the tetralogy of Fallot, they are automatically connected by the library. The abnormality score $\Gamma_{\rm AI}(G)$ for normal cases is $0.056$ (\textbf{a}), and that of $\Gamma_{\rm AI}(G)$  for the tetralogy of Fallot is $0.729$ (\textbf{b}).
    Figure~3 and the abnormality score are shown to the examiner; however, the shape figures are not shown.
    }
    \label{fig:normal_chd}
\end{figure}

\newpage

\begin{table}[p]
\centering
\caption{{Cases of congenital heart disease and the gestational week at the time of acquisition.}}
\begin{tabular}{|ll|}
\hline
\multicolumn{1}{|l|}{Congenital heart disease (CHD)} &Gestational week  \\ \hline
 Validation dataset                      &  \\ \hline
\multicolumn{1}{|l|}{AVSD} & 19 \\ \hline
\multicolumn{1}{|l|}{DORV-AVSD} & 21  \\ \hline
\multicolumn{1}{|l|}{AoCo-VSD} & 29  \\ \hline
    Test dataset          &  \\ \hline
\multicolumn{1}{|l|}{TGA1} & 19  \\ \hline
\multicolumn{1}{|l|}{TGA1} & 19 \\ \hline
\multicolumn{1}{|l|}{TA} &  20 \\ \hline
\multicolumn{1}{|l|}{Ebstein} & 21  \\ \hline
\multicolumn{1}{|l|}{TOF} & 21 \\ \hline
\multicolumn{1}{|l|}{DORV-TGA-VSD} & 21  \\ \hline
\multicolumn{1}{|l|}{PAIVS} & 23  \\ \hline
\multicolumn{1}{|l|}{RAA} & 25 \\ \hline
\multicolumn{1}{|l|}{HLHS} & 28 \\ \hline
\multicolumn{1}{|l|}{TOF} & 29 \\ \hline
\end{tabular}
\caption*{
    AVSD, atrioventricular septal defect;
    DORV, double-outlet right ventricle;
    AoCo, coarctation of the aorta;
    VSD, ventricular septal defect;
    TGA1, transposition of the great arteries type-1;
    TA, tricuspid atresia;
    TOF, tetralogy of Fallot;
    PAIVS, pulmonary atresia with intact ventricular septum;
    RAA, right aortic arch;
    HLHS, hypoplastic left heart syndrome.
}
\end{table}


\end{document}
